# Supplementary material for: Detection of sputum by interpreting the time-frequency distribution of respiratory sound signal using image processing techniques
Source: Bioinformatics. 2017 Oct 13;34(5):820–7. doi: 10.1093/bioinformatics/btx652 (PMC6192228; doi:10.1093/bioinformatics/btx652)
Supplement: Supplementary Data [file btx652_supp.zip]

Archive with 4 entries (3 files):
- btx652-suppl_data/
- btx652-suppl_data/nonsputumsound_sample.xlsx
- btx652-suppl_data/sputumsound_sample.xlsx
- btx652-suppl_data/supplementary material.docx
