# Supplementary material for: Detection of sputum by interpreting the time-frequency distribution of respiratory sound signal using image processing techniques
Source: Bioinformatics. 2017 Oct 13;34(5):820–7. doi: 10.1093/bioinformatics/btx652 (PMC6192228; doi:10.1093/bioinformatics/btx652)
Supplement: Supplementary Data [file btx652_supp.zip › btx652-suppl_data/nonsputumsound_sample.xlsx]

## Sheet: Sheet1
0.00471973
0.00485623
0.00500786
0.00512946
0.00521612
0.00533009
0.00544286
0.00563848
0.00582027
0.00603354
0.00627589
0.00646377
0.00659347
0.00671804
0.00680828
0.00690591
0.00704837
0.00719035
0.00744522
0.0077002
0.00789464
0.00808358
0.00820506
0.00827432
0.00821579
0.00807893
0.0079087
0.00767636
0.00743341
0.00725722
0.00709915
0.00693822
0.00676286
0.00651681
0.00625265
0.00588059
0.00551784
0.00521386
0.00482202
0.00458193
0.00436866
0.00415456
0.00406027
0.00400245
0.00390685
0.00384033
0.00383246
0.00377858
0.00372028
0.0036422
0.00348365
0.00332916
0.00314856
0.00299323
0.00287068
0.00272596
0.00265288
0.00258255
0.00251245
0.00243914
0.00237405
0.00230062
0.00212967
0.00194275
0.00171208
0.00149083
0.00130081
0.00107515
0.000887513
0.000652432
0.000500917
0.000424385
0.000273705
0.000165939
7.82013e-05
9.77516e-06
-5.74589e-05
-0.000200868
-0.00022161
-0.000342369
-0.000515342
-0.000633717
-0.000817895
-0.000972271
-0.00111127
-0.00119662
-0.00122988
-0.00126731
-0.00129497
-0.00136554
-0.0014621
-0.00162411
-0.00183237
-0.0019418
-0.00203502
-0.00209999
-0.00214195
-0.0021081
-0.00209594
-0.00205231
-0.00189638
-0.00182354
-0.00178409
-0.0016799
-0.00153279
-0.00146258
-0.00142825
-0.00135779
-0.00136161
-0.00134778
-0.00134492
-0.0013423
-0.00125802
-0.00125229
-0.00127649
-0.00133002
-0.00137246
-0.00149
-0.001598
-0.00174272
-0.00188982
-0.00194287
-0.00203061
-0.00211787
-0.00215828
-0.00221074
-0.00221133
-0.00220335
-0.00221014
-0.0022347
-0.00229228
-0.00238216
-0.00240922
-0.00253665
-0.0026406
-0.00270581
-0.00284445
-0.00291574
-0.00295568
-0.00308311
-0.0031234
-0.00320017
-0.00334585
-0.00347269
-0.00356424
-0.0036999
-0.003842
-0.00390506
-0.00392818
-0.00395703
-0.00392759
-0.00401592
-0.00412035
-0.00415432
-0.00424492
-0.0042634
-0.00426602
-0.00424027
-0.00409985
-0.00401103
-0.00385308
-0.00370121
-0.00357485
-0.00347435
-0.00333917
-0.00323808
-0.00308228
-0.00289762
-0.00270343
-0.002478
-0.00230455
-0.00213957
-0.00198686
-0.00192773
-0.00193965
-0.00201738
-0.00220168
-0.00234222
-0.00252151
-0.00263596
-0.00272822
-0.00285113
-0.00293827
-0.0030582
-0.0032481
-0.0034436
-0.0036248
-0.00386536
-0.00410032
-0.00434792
-0.0046159
-0.00489533
-0.00519478
-0.00546777
-0.00566912
-0.0058049
-0.0058614
-0.00585103
-0.00584173
-0.0057981
-0.00582457
-0.00583994
-0.00589061
-0.00596893
-0.00607693
-0.0061301
-0.00609398
-0.006163
-0.00615263
-0.00620151
-0.00630844
-0.00644362
-0.00650549
-0.00650847
-0.00656021
-0.00649238
-0.00648355
-0.00659442
-0.00666225
-0.00675678
-0.00690413
-0.00704741
-0.00712276
-0.00712955
-0.00710726
-0.00712848
-0.00716162
-0.00717628
-0.0072819
-0.00739396
-0.00751305
-0.00769138
-0.00779307
-0.00797117
-0.00813079
-0.00820673
-0.00827765
-0.00832272
-0.0082829
-0.00823164
-0.0081979
-0.00816345
-0.0081141
-0.00806844
-0.00797522
-0.00788379
-0.0078001
-0.00774252
-0.00764537
-0.00758362
-0.00749981
-0.00735307
-0.00723958
-0.00711238
-0.00706768
-0.00698888
-0.00695097
-0.00688124
-0.00686765
-0.00685918
-0.00676906
-0.00672364
-0.00670159
-0.00672305
-0.00681174
-0.00693512
-0.00706148
-0.00714183
-0.00719869
-0.00724721
-0.00732958
-0.00744581
-0.00759685
-0.00774193
-0.00796413
-0.00810122
-0.00823486
-0.00842977
-0.00851822
-0.00865364
-0.00867617
-0.00875449
-0.00875843
-0.00877225
-0.00872731
-0.00866354
-0.00856328
-0.00857544
-0.00862312
-0.00861812
-0.00869703
-0.00877619
-0.00872004
-0.00860488
-0.00857127
-0.00841761
-0.00822473
-0.00808978
-0.00803268
-0.00800824
-0.00807989
-0.00806963
-0.00814867
-0.00818598
-0.00822079
-0.00822115
-0.00826013
-0.00835395
-0.00844419
-0.00863671
-0.00886023
-0.00907516
-0.00925028
-0.00941634
-0.0094763
-0.00955737
-0.00968003
-0.00977921
-0.00988674
-0.0100031
-0.0101268
-0.0102557
-0.0103034
-0.010318
-0.0103772
-0.0103763
-0.0102971
-0.0102459
-0.0100805
-0.00986171
-0.00965106
-0.009323
-0.00911725
-0.00887716
-0.00869489
-0.00850832
-0.00823176
-0.00805998
-0.00779581
-0.00755942
-0.00734425
-0.00713384
-0.00691879
-0.00684631
-0.00681436
-0.00686252
-0.00697958
-0.00703013
-0.00715756
-0.00726044
-0.00731719
-0.00735223
-0.00744402
-0.00754797
-0.00762725
-0.0078516
-0.00809562
-0.0083158
-0.00853336
-0.00864494
-0.00876164
-0.00876749
-0.0088495
-0.00891173
-0.00891745
-0.00902212
-0.00910652
-0.00920546
-0.00930107
-0.00945222
-0.00949383
-0.00942028
-0.00942767
-0.00931823
-0.00914395
-0.0090158
-0.00882423
-0.00864303
-0.0084976
-0.00838614
-0.00829077
-0.0081681
-0.00802195
-0.00785303
-0.00771952
-0.00755584
-0.00750923
-0.00743639
-0.00744498
-0.00746512
-0.00750101
-0.00755978
-0.00756788
-0.00756133
-0.00761235
-0.00755954
-0.00754774
-0.00745153
-0.00738013
-0.0073576
-0.00739801
-0.00751507
-0.0076592
-0.0077554
-0.00788677
-0.00795949
-0.00798225
-0.00797224
-0.00801194
-0.00794661
-0.00795007
-0.00794876
-0.00794733
-0.00800192
-0.00805187
-0.00812256
-0.00820673
-0.00819755
-0.00813711
-0.00807917
-0.00797653
-0.00787747
-0.00779831
-0.00777733
-0.0077076
-0.00774372
-0.0076673
-0.00760412
-0.00750089
-0.00729418
-0.00713015
-0.00697887
-0.00680637
-0.00666642
-0.00655603
-0.00641477
-0.00623631
-0.00608349
-0.00597036
-0.00587666
-0.00575244
-0.0056504
-0.00554967
-0.00538218
-0.00521398
-0.00509596
-0.0049243
-0.00483942
-0.00478268
-0.0047971
-0.00483918
-0.00486064
-0.00493634
-0.00497067
-0.00497127
-0.00495601
-0.00493264
-0.00492728
-0.0049541
-0.0050236
-0.00505316
-0.00512373
-0.00529361
-0.00539684
-0.00546968
-0.00556457
-0.00570762
-0.00586581
-0.00604701
-0.00631356
-0.00652075
-0.00679231
-0.0071305
-0.00740576
-0.00765538
-0.00786161
-0.00797403
-0.0081588
-0.00824678
-0.00834095
-0.00850999
-0.00864422
-0.00879633
-0.00892711
-0.0090878
-0.00920177
-0.0092659
-0.00935078
-0.00938308
-0.00937271
-0.00938869
-0.00931644
-0.00929987
-0.00932324
-0.00938606
-0.00941968
-0.00947106
-0.00953186
-0.00958788
-0.00966752
-0.00961769
-0.00964773
-0.00973046
-0.00973725
-0.00986171
-0.00994742
-0.0100058
-0.0101043
-0.0101554
-0.0102204
-0.0102665
-0.0102745
-0.0103472
-0.010429
-0.010492
-0.0105339
-0.0107015
-0.0107796
-0.0108247
-0.0108764
-0.0109005
-0.0108763
-0.0107961
-0.0107349
-0.0106142
-0.0104526
-0.0103184
-0.010196
-0.0100821
-0.00999904
-0.00984955
-0.00974154
-0.00958717
-0.00935614
-0.00915241
-0.00884843
-0.00863767
-0.00850177
-0.00830138
-0.0082531
-0.00818896
-0.00813079
-0.00814581
-0.00806022
-0.0080899
-0.00798702
-0.00795138
-0.00804234
-0.0080806
-0.00822198
-0.00838268
-0.00853777
-0.00867939
-0.00876272
-0.00889099
-0.00891566
-0.00894356
-0.00902581
-0.00904095
-0.00910711
-0.00916398
-0.00920296
-0.00925088
-0.00935221
-0.00938678
-0.00943887
-0.0094769
-0.00937605
-0.00933015
-0.00925934
-0.00913596
-0.00902295
-0.00899947
-0.00893068
-0.00892031
-0.00900424
-0.00905466
-0.00912023
-0.00914681
-0.00908649
-0.00908279
-0.00903869
-0.00901842
-0.00904179
-0.00910509
-0.00914669
-0.00918281
-0.00931382
-0.00941622
-0.00947976
-0.00952625
-0.00952494
-0.00957763
-0.00963295
-0.00968266
-0.0097754
-0.00988603
-0.00997806
-0.0100347
-0.0101125
-0.0102532
-0.0103056
-0.0104134
-0.0105599
-0.0106645
-0.0107768
-0.0109177
-0.0110053
-0.0110424
-0.0110631
-0.0110463
-0.0111065
-0.0111251
-0.0111916
-0.0113382
-0.0114172
-0.0114944
-0.0115451
-0.0114815
-0.0114427
-0.0113916
-0.0113579
-0.0113355
-0.0112572
-0.0112451
-0.0111896
-0.0111376
-0.0110997
-0.0110474
-0.0109954
-0.0108862
-0.0108508
-0.0107828
-0.0106802
-0.0106715
-0.0107455
-0.0107969
-0.0107968
-0.0108452
-0.0108817
-0.0107703
-0.0106905
-0.0106456
-0.0106313
-0.0106255
-0.0106314
-0.0107243
-0.0107673
-0.0108025
-0.0108585
-0.0108914
-0.010931
-0.0109401
-0.0109596
-0.0109016
-0.010854
-0.0107894
-0.0107071
-0.0107163
-0.0107107
-0.0107317
-0.0107226
-0.0107077
-0.0106776
-0.0106297
-0.0106032
-0.0105795
-0.0105972
-0.0106373
-0.0106899
-0.010812
-0.0108964
-0.0110034
-0.0111153
-0.0111582
-0.0112023
-0.0112504
-0.0113392
-0.0114169
-0.0114441
-0.0114824
-0.0115049
-0.011554
-0.0115987
-0.0116571
-0.0117403
-0.0118239
-0.0118735
-0.0118482
-0.0118182
-0.0117105
-0.0115501
-0.0114326
-0.0112573
-0.011096
-0.0110161
-0.0108997
-0.0108386
-0.0107356
-0.0106049
-0.0105532
-0.0104525
-0.0103364
-0.0102475
-0.0101352
-0.0100667
-0.0100452
-0.0100404
-0.00999212
-0.00993371
-0.0099473
-0.00994182
-0.00995243
-0.00999713
-0.0100769
-0.0101266
-0.0101619
-0.0101879
-0.0101464
-0.0100791
-0.0100018
-0.00986981
-0.00973642
-0.00963676
-0.00952661
-0.00946164
-0.00931394
-0.0092665
-0.00924957
-0.00927591
-0.00933993
-0.00936735
-0.00936043
-0.00923645
-0.00909984
-0.0089618
-0.00883794
-0.00872922
-0.00866663
-0.00864089
-0.00869012
-0.00872326
-0.00876164
-0.00880265
-0.00877476
-0.0087955
-0.00882828
-0.00884342
-0.00889349
-0.00898767
-0.00910795
-0.00921559
-0.00925958
-0.00935984
-0.00937736
-0.009354
-0.00936723
-0.00933623
-0.00931728
-0.00929952
-0.00934088
-0.00947881
-0.00956631
-0.0096674
-0.00966358
-0.00967491
-0.00965941
-0.00959408
-0.00960982
-0.0095706
-0.00957477
-0.00954211
-0.00949287
-0.00951409
-0.00954676
-0.00961578
-0.00961411
-0.00959587
-0.00951731
-0.00939953
-0.00925183
-0.00911605
-0.00905275
-0.00898826
-0.00901961
-0.00898886
-0.00899589
-0.009009
-0.00897992
-0.0089457
-0.00895309
-0.00895631
-0.00902748
-0.00918734
-0.00927627
-0.0093956
-0.00949812
-0.00954783
-0.00959074
-0.00959814
-0.0096221
-0.00973332
-0.00985003
-0.00992596
-0.0100901
-0.0102466
-0.0103706
-0.0105221
-0.0106186
-0.0107269
-0.0107977
-0.0108379
-0.0108608
-0.0108536
-0.0108502
-0.0108116
-0.010763
-0.0106517
-0.0104897
-0.0104041
-0.0102717
-0.0101036
-0.00997531
-0.0098083
-0.00964558
-0.00945401
-0.00926054
-0.00910974
-0.00898755
-0.00891173
-0.00892484
-0.00896287
-0.00899613
-0.00906503
-0.0090971
-0.00915372
-0.00918818
-0.00930357
-0.00939214
-0.00945985
-0.00962651
-0.00982368
-0.0101057
-0.010348
-0.0105454
-0.0106457
-0.0107547
-0.0108129
-0.0108583
-0.0108486
-0.010788
-0.0107627
-0.0107739
-0.010765
-0.0107492
-0.0107684
-0.0107085
-0.0106316
-0.0105187
-0.0103354
-0.0101215
-0.00988984
-0.00962687
-0.00943851
-0.00925148
-0.00908661
-0.0090462
-0.00897622
-0.00888467
-0.00885534
-0.00885904
-0.00882459
-0.00879598
-0.00884104
-0.00889134
-0.00897372
-0.00906467
-0.00914943
-0.00926018
-0.00938177
-0.00950289
-0.00959778
-0.00968683
-0.00979495
-0.00994372
-0.0100024
-0.010075
-0.010168
-0.0102037
-0.0102103
-0.0101757
-0.0100865
-0.00991189
-0.00972438
-0.00948727
-0.00928962
-0.0090822
-0.00897431
-0.00886595
-0.00875437
-0.00869763
-0.00860798
-0.00848973
-0.00830448
-0.00821865
-0.008147
-0.00806367
-0.00806487
-0.00806284
-0.00817478
-0.00840938
-0.00865388
-0.00888526
-0.00917232
-0.00947094
-0.0096662
-0.00991595
-0.0101938
-0.0105238
-0.01082
-0.0112439
-0.0116791
-0.0120866
-0.012432
-0.0126648
-0.0128926
-0.0130689
-0.01323
-0.0132955
-0.0133345
-0.0134096
-0.0134679
-0.0134586
-0.0134343
-0.0134032
-0.0133634
-0.0132574
-0.0131971
-0.0131261
-0.0130197
-0.012947
-0.0128756
-0.0127517
-0.0127183
-0.012705
-0.0127264
-0.0128299
-0.0128704
-0.0129803
-0.0131959
-0.0133749
-0.0135115
-0.01371
-0.0138946
-0.0140955
-0.014352
-0.0146173
-0.0148978
-0.0151893
-0.0154934
-0.0157847
-0.0160831
-0.0162653
-0.0164009
-0.016477
-0.0164567
-0.0165018
-0.0164427
-0.0164125
-0.0164127
-0.0162737
-0.0161115
-0.0158842
-0.015566
-0.0152285
-0.0148846
-0.0145637
-0.0142854
-0.014002
-0.0138016
-0.0136079
-0.0133214
-0.013139
-0.0129312
-0.0126946
-0.0125136
-0.0122714
-0.0120485
-0.0119178
-0.0118077
-0.0117042
-0.0116767
-0.0116967
-0.0117576
-0.0118848
-0.0119644
-0.0120273
-0.0121443
-0.0121632
-0.01214
-0.0121419
-0.0121552
-0.0121772
-0.0121846
-0.0121969
-0.0122576
-0.0122608
-0.0121794
-0.0121003
-0.01193
-0.011719
-0.0116078
-0.0114684
-0.0113257
-0.0111917
-0.0109797
-0.0107311
-0.0104588
-0.0101825
-0.00994575
-0.00978923
-0.0097307
-0.00970697
-0.00972128
-0.00974035
-0.00968719
-0.00961375
-0.0095135
-0.00942743
-0.00937521
-0.00935578
-0.00938499
-0.00947833
-0.00958908
-0.0097003
-0.00985634
-0.00998902
-0.0100987
-0.0101932
-0.0103283
-0.010468
-0.0104483
-0.0104233
-0.010403
-0.0103148
-0.0103524
-0.0103143
-0.0102727
-0.0102738
-0.0101969
-0.0101565
-0.010061
-0.00995541
-0.00976479
-0.00960112
-0.00942469
-0.00921714
-0.00907183
-0.00888634
-0.00869417
-0.00851333
-0.00836349
-0.00813746
-0.00804114
-0.00800943
-0.00797868
-0.00808239
-0.00822222
-0.00836074
-0.0084703
-0.0085392
-0.00856411
-0.0085727
-0.00864935
-0.00871873
-0.00884342
-0.00895262
-0.00900042
-0.00909185
-0.00914276
-0.00926745
-0.00935054
-0.00937879
-0.00952172
-0.00969326
-0.00983369
-0.00993276
-0.0100141
-0.0100971
-0.0101568
-0.010164
-0.010186
-0.0102446
-0.0102745
-0.0103699
-0.0105476
-0.010718
-0.0109371
-0.0111097
-0.0112205
-0.0113418
-0.011403
-0.0114334
-0.011477
-0.0115021
-0.0116149
-0.0117347
-0.0118737
-0.0120867
-0.0122316
-0.0123855
-0.0126458
-0.0128633
-0.0130949
-0.0132858
-0.0134755
-0.0136219
-0.0137661
-0.0138609
-0.0139533
-0.0140581
-0.0141535
-0.0142392
-0.0143226
-0.0144717
-0.0146555
-0.0147657
-0.0148475
-0.0149801
-0.0149906
-0.0149255
-0.014871
-0.0147053
-0.014587
-0.0143989
-0.0142233
-0.0141182
-0.0139849
-0.013909
-0.0138067
-0.0136735
-0.013519
-0.0133477
-0.0130901
-0.0128522
-0.0126047
-0.0123156
-0.0121982
-0.0120836
-0.0118873
-0.011779
-0.0116243
-0.0113993
-0.011304
-0.0111638
-0.0110129
-0.0108829
-0.0107894
-0.010712
-0.0106624
-0.0106114
-0.0105664
-0.010535
-0.0104423
-0.0103724
-0.010341
-0.010283
-0.010265
-0.0103031
-0.0103571
-0.0104982
-0.01062
-0.0107235
-0.0108446
-0.0108993
-0.0109875
-0.0110606
-0.0110642
-0.01109
-0.011011
-0.0109544
-0.0109148
-0.010872
-0.0108465
-0.0107979
-0.0108541
-0.0108395
-0.0108556
-0.0108588
-0.0107918
-0.0107163
-0.0107067
-0.0106755
-0.0106564
-0.0107332
-0.0107857
-0.0108701
-0.0109876
-0.0111375
-0.0112708
-0.0114257
-0.0116186
-0.0117887
-0.0119836
-0.0122072
-0.0123389
-0.0125328
-0.0127332
-0.0128959
-0.013057
-0.013231
-0.0134192
-0.0135406
-0.0136211
-0.0136857
-0.0137084
-0.0137304
-0.0137473
-0.013698
-0.0136758
-0.0136253
-0.0135039
-0.0133971
-0.0132211
-0.0130855
-0.0129201
-0.0127124
-0.0126044
-0.0124434
-0.0123315
-0.0122473
-0.0121344
-0.0120738
-0.0119886
-0.0119054
-0.0118693
-0.011776
-0.0117139
-0.0117401
-0.0118084
-0.0118605
-0.0118228
-0.0119057
-0.0119665
-0.0119824
-0.0119953
-0.012043
-0.012105
-0.0121063
-0.0121211
-0.012117
-0.0121291
-0.0121448
-0.0121313
-0.0120864
-0.0120927
-0.0120093
-0.0118761
-0.0117428
-0.0115851
-0.0114366
-0.0113627
-0.0112271
-0.0111574
-0.011072
-0.0110408
-0.011005
-0.0109358
-0.0108292
-0.0107037
-0.0105746
-0.0105418
-0.0105305
-0.0105222
-0.0105274
-0.0105681
-0.010601
-0.0106302
-0.0106363
-0.0105901
-0.0105672
-0.010551
-0.0104947
-0.0104752
-0.0104721
-0.0104775
-0.0104429
-0.0104431
-0.010484
-0.0104635
-0.0104566
-0.0104105
-0.0103856
-0.0103836
-0.0103706
-0.0103418
-0.0103546
-0.0102932
-0.0101672
-0.0100744
-0.00996923
-0.00983143
-0.00975585
-0.00968909
-0.00957501
-0.00949752
-0.00943446
-0.00941706
-0.00943887
-0.00934863
-0.00937629
-0.00942767
-0.00941014
-0.00934875
-0.00926447
-0.00929677
-0.00925338
-0.00926888
-0.00936568
-0.00942743
-0.00953531
-0.0096457
-0.00969493
-0.00978112
-0.00984347
-0.00989425
-0.00993633
-0.00995469
-0.00997579
-0.00994468
-0.00989866
-0.00981116
-0.00969255
-0.00947845
-0.00927985
-0.00906742
-0.00883365
-0.00865436
-0.00851142
-0.00839138
-0.00826252
-0.00810981
-0.00781691
-0.00743747
-0.00712013
-0.00676036
-0.00642431
-0.00617158
-0.00600851
-0.0058763
-0.0057745
-0.00572455
-0.00566185
-0.00555778
-0.00549507
-0.005445
-0.00542212
-0.00546789
-0.0054847
-0.0054642
-0.0054915
-0.00548625
-0.00551164
-0.00557315
-0.00563753
-0.00572705
-0.00581241
-0.00588989
-0.0059725
-0.00602841
-0.00598991
-0.00595176
-0.00584424
-0.00570333
-0.00559008
-0.00541008
-0.00524127
-0.00510967
-0.00490975
-0.00478506
-0.00470209
-0.00463855
-0.00454772
-0.00447166
-0.00443292
-0.00426912
-0.00417352
-0.00407195
-0.00388169
-0.00379431
-0.00372577
-0.00369477
-0.00369859
-0.00370681
-0.0038054
-0.00391996
-0.00405681
-0.00422788
-0.00430644
-0.00440645
-0.00451553
-0.00459135
-0.00465477
-0.00471842
-0.00470364
-0.00470293
-0.00472391
-0.00474548
-0.00476885
-0.00480139
-0.00485921
-0.00498211
-0.00508833
-0.005108
-0.00505352
-0.00500262
-0.00488627
-0.00471139
-0.00455368
-0.0044378
-0.00434411
-0.00432014
-0.00435162
-0.0043366
-0.00437951
-0.00438762
-0.00431049
-0.00421596
-0.00410724
-0.00397766
-0.00389612
-0.00382864
-0.00380194
-0.00390422
-0.00396883
-0.00413465
-0.00427437
-0.00437665
-0.00455701
-0.0047009
-0.00484622
-0.00500977
-0.00524163
-0.00543773
-0.00561309
-0.00574791
-0.0058614
-0.00598061
-0.00600326
-0.00607502
-0.00612485
-0.00612986
-0.00616968
-0.00628161
-0.00629318
-0.0062921
-0.00630426
-0.00628388
-0.00624573
-0.00621128
-0.00610292
-0.00594342
-0.00581896
-0.00573719
-0.00558853
-0.00557566
-0.00561166
-0.00556087
-0.00556779
-0.00557315
-0.00552022
-0.00546634
-0.00547528
-0.00543094
-0.00536466
-0.00539112
-0.00544167
-0.00543368
-0.00553226
-0.00560081
-0.00566328
-0.005723
-0.00582933
-0.00590861
-0.00598013
-0.00608718
-0.00610971
-0.00610399
-0.00608552
-0.00605011
-0.00596082
-0.00581837
-0.00572097
-0.00565743
-0.00561857
-0.0056262
-0.00571489
-0.00578499
-0.00581706
-0.00578225
-0.00566506
-0.00549197
-0.00535691
-0.00516427
-0.00497663
-0.00485575
-0.00470626
-0.00456858
-0.00456393
-0.00455928
-0.0044719
-0.00445771
-0.0043931
-0.00424349
-0.00414109
-0.00399804
-0.00382006
-0.00369906
-0.00354922
-0.00345492
-0.00341821
-0.00336146
-0.0032953
-0.00329971
-0.00323009
-0.00314593
-0.00306439
-0.00293219
-0.00286758
-0.00273299
-0.00266933
-0.00260735
-0.00252807
-0.00241971
-0.002267
-0.00210679
-0.00193691
-0.00178802
-0.0016582
-0.00154102
-0.00142419
-0.00132823
-0.00125909
-0.0011512
-0.00104117
-0.000906348
-0.000797153
-0.00074172
-0.000657678
-0.00070107
-0.000703931
-0.000679374
-0.00068903
-0.000712514
-0.000753045
-0.000779033
-0.000783801
-0.000835419
-0.000889421
-0.000932932
-0.00100327
-0.0011102
-0.00117874
-0.00126982
-0.00133753
-0.00144732
-0.00160074
-0.00171483
-0.00183177
-0.00195956
-0.00203061
-0.00214255
-0.00222611
-0.0023421
-0.00248075
-0.00259793
-0.0027504
-0.0028497
-0.00308001
-0.00317085
-0.0033145
-0.00348556
-0.00356257
-0.00369251
-0.00377393
-0.00387466
-0.00404048
-0.00413632
-0.00422025
-0.00439918
-0.00456035
-0.00470078
-0.00489306
-0.00506616
-0.00527728
-0.00541592
-0.00550473
-0.00553024
-0.00548947
-0.00559485
-0.00562167
-0.00571179
-0.00583875
-0.00590682
-0.00602841
-0.00616491
-0.00623202
-0.00621879
-0.0062108
-0.00629079
-0.00625885
-0.00626516
-0.0063442
-0.00632942
-0.00630164
-0.0062629
-0.0061661
-0.0060811
-0.00605702
-0.00595665
-0.00589561
-0.00594091
-0.00599527
-0.00602508
-0.0060333
-0.0059787
-0.00595176
-0.00591767
-0.00588036
-0.00586116
-0.00585628
-0.00591826
-0.00600433
-0.0060885
-0.00623333
-0.00641894
-0.00656974
-0.00680697
-0.00696528
-0.00711262
-0.00723624
-0.00729334
-0.00737083
-0.00747001
-0.00766754
-0.00791848
-0.00816667
-0.00850689
-0.00885403
-0.00914371
-0.00932896
-0.00946653
-0.00958252
-0.00967824
-0.00981009
-0.00992787
-0.0101428
-0.0103838
-0.0105554
-0.0106653
-0.0107527
-0.0108204
-0.0108351
-0.0109032
-0.0109909
-0.011091
-0.0111977
-0.0113022
-0.0114278
-0.0114766
-0.0114602
-0.011474
-0.0114518
-0.0114233
-0.0113018
-0.0112207
-0.0112537
-0.0111724
-0.0111626
-0.0111058
-0.0110655
-0.0110682
-0.0110713
-0.0110685
-0.0109608
-0.0109196
-0.0108032
-0.0106655
-0.0105327
-0.0104586
-0.0104083
-0.0103792
-0.0103699
-0.0103229
-0.0102654
-0.010149
-0.00992548
-0.00964248
-0.00931036
-0.00902092
-0.00877464
-0.00855303
-0.00844848
-0.00831354
-0.00822532
-0.00810909
-0.00801194
-0.00788343
-0.00776851
-0.00760448
-0.00743127
-0.00729954
-0.00718033
-0.0071137
-0.00700355
-0.00696254
-0.00691867
-0.00686765
-0.00681496
-0.00675511
-0.00674474
-0.00670183
-0.00669444
-0.00668025
-0.00661206
-0.00657284
-0.00653589
-0.006477
-0.00638866
-0.0063324
-0.00621104
-0.00613606
-0.00607765
-0.00597048
-0.00589025
-0.00589609
-0.00589097
-0.00585151
-0.00590539
-0.00590479
-0.00589192
-0.00580847
-0.00574708
-0.00563765
-0.00553644
-0.00553775
-0.00550485
-0.00549233
-0.00554025
-0.00556719
-0.00556636
-0.00556719
-0.00556707
-0.00555491
-0.0055778
-0.00557339
-0.00548148
-0.00550652
-0.00554812
-0.00551867
-0.00555038
-0.00555813
-0.00563252
-0.00569439
-0.00575948
-0.0058322
-0.00589108
-0.00596035
-0.00602794
-0.00612497
-0.00617683
-0.00624549
-0.00626934
-0.00627267
-0.00625479
-0.00622761
-0.00627494
-0.00628555
-0.00626433
-0.00629818
-0.00633347
-0.00638449
-0.00645876
-0.00647712
-0.00650191
-0.00648952
-0.00641131
-0.00633574
-0.0062921
-0.00626194
-0.00625157
-0.0063107
-0.00628781
-0.00626779
-0.00616992
-0.00609946
-0.00605273
-0.00591719
-0.00581264
-0.00582516
-0.00576901
-0.00569189
-0.00568128
-0.00559771
-0.0055896
-0.00557292
-0.00553894
-0.00558102
-0.00553179
-0.00549257
-0.00552595
-0.00546837
-0.00544202
-0.00550532
-0.00554967
-0.00562406
-0.00570345
-0.00576746
-0.00585592
-0.00594234
-0.00599515
-0.00610256
-0.0061878
-0.00622511
-0.00630522
-0.00634539
-0.00632191
-0.00634432
-0.00638461
-0.00643039
-0.00642979
-0.0065434
-0.00666976
-0.00679648
-0.0069077
-0.00701714
-0.00711966
-0.00712419
-0.00714946
-0.00712061
-0.0070504
-0.00700819
-0.0069648
-0.00701034
-0.00704718
-0.00708997
-0.00714254
-0.00721431
-0.00723612
-0.00720608
-0.0072422
-0.00731277
-0.00732362
-0.00735724
-0.00742662
-0.00746119
-0.00752294
-0.00757325
-0.00766194
-0.00777352
-0.00787449
-0.00796771
-0.00806034
-0.00814748
-0.00823736
-0.00828755
-0.00841677
-0.00853014
-0.00863075
-0.00878489
-0.00895619
-0.00916469
-0.00934756
-0.00951648
-0.0096426
-0.00973928
-0.00984514
-0.00989294
-0.00992954
-0.00998902
-0.0100014
-0.0100414
-0.0100722
-0.010029
-0.0100092
-0.00998235
-0.0098809
-0.00976729
-0.00961971
-0.00948703
-0.00930607
-0.00908029
-0.00893903
-0.0087471
-0.00857222
-0.00841033
-0.00822961
-0.00805795
-0.00785649
-0.0076474
-0.00748909
-0.00730276
-0.00710809
-0.00697076
-0.00683606
-0.0067625
-0.00674307
-0.00677431
-0.00684273
-0.00684023
-0.00680661
-0.00672317
-0.00667417
-0.00668359
-0.00665009
-0.00674582
-0.00690949
-0.00704122
-0.00724101
-0.00735116
-0.00748706
-0.00750899
-0.00748229
-0.00746202
-0.00734138
-0.00726104
-0.00719261
-0.00717068
-0.00717938
-0.00720394
-0.00722671
-0.0072484
-0.00724101
-0.00712419
-0.00694132
-0.00674701
-0.0065577
-0.006392
-0.00622499
-0.00611675
-0.0060637
-0.00599873
-0.00595367
-0.00590539
-0.00583744
-0.00574565
-0.00561166
-0.00556409
-0.00552309
-0.00548875
-0.00550473
-0.0055449
-0.00559402
-0.00566113
-0.0056659
-0.0056169
-0.00561368
-0.00557756
-0.00549686
-0.00549185
-0.00549626
-0.00555575
-0.0056175
-0.00571764
-0.00577939
-0.00587797
-0.00590396
-0.00591278
-0.00593686
-0.00583601
-0.00579083
-0.00576437
-0.00567555
-0.0057199
-0.00566995
-0.0056603
-0.00569391
-0.00569022
-0.00565588
-0.00557697
-0.00548458
-0.00539553
-0.00527239
-0.00522912
-0.00528181
-0.00535929
-0.00541973
-0.00546825
-0.00552642
-0.00554097
-0.00552523
-0.00557303
-0.00562906
-0.00560892
-0.0057075
-0.00588417
-0.00605237
-0.00624418
-0.00642526
-0.00656295
[truncated: 412,014+ more rows]
