# Supplementary material for: Detection of sputum by interpreting the time-frequency distribution of respiratory sound signal using image processing techniques
Source: Bioinformatics. 2017 Oct 13;34(5):820–7. doi: 10.1093/bioinformatics/btx652 (PMC6192228; doi:10.1093/bioinformatics/btx652)
Supplement: Supplementary Data [file btx652_supp.zip › btx652-suppl_data/sputumsound_sample.xlsx]

## Sheet: Sheet1
0.0032078
0.00315058
0.0030669
0.00296628
0.00281453
0.00263011
0.00244462
0.00229645
0.00216782
0.00200963
0.00183332
0.0017029
0.00152254
0.00135648
0.00121903
0.00107729
0.00101984
0.000943184
0.000823379
0.000681162
0.000616312
0.00054431
0.000455976
0.000431895
0.000455141
0.000458241
0.000460505
0.000448585
0.0004282
0.000420451
0.000471592
0.000468612
0.000475407
0.000564694
0.000502586
0.000505686
0.000484586
0.000408173
0.000343084
0.000228524
0.000170469
8.86917e-05
-3.75509e-05
-0.000131011
-0.000182748
-0.000235677
-0.000339389
-0.000473022
-0.000600696
-0.000751734
-0.000891924
-0.000999808
-0.00114286
-0.00122869
-0.00134122
-0.00135493
-0.00135863
-0.00139809
-0.00137091
-0.00136411
-0.00134087
-0.00128841
-0.00124872
-0.00125515
-0.00125051
-0.00123644
-0.00116861
-0.00105715
-0.0009619
-0.000762105
-0.000614762
-0.000546455
-0.000447512
-0.000407219
-0.000337958
-0.000266552
-0.000245333
-0.000161767
-0.000128031
-9.29832e-05
-6.28233e-05
-9.799e-05
-0.000125766
-0.000180721
-0.000268817
-0.000354528
-0.000409365
-0.000526786
-0.000590801
-0.000645041
-0.000704169
-0.000730872
-0.000827312
-0.000901937
-0.0010035
-0.00116062
-0.00129569
-0.00139737
-0.00145817
-0.0014801
-0.00154746
-0.00149751
-0.00146616
-0.00140607
-0.00128889
-0.00129342
-0.0011909
-0.00109863
-0.000955462
-0.000877857
-0.000831723
-0.000761867
-0.000667453
-0.000516653
-0.000394583
-0.000252485
-5.47171e-05
3.21865e-05
4.19617e-05
0.000127792
0.000142932
9.13143e-05
0.000112534
0.000148654
0.000126481
0.000148296
0.000116467
5.56707e-05
6.44922e-05
5.29289e-05
1.33514e-05
-7.15256e-07
-1.54972e-06
2.18153e-05
1.37091e-05
-3.33786e-05
-2.39611e-05
-7.27177e-06
-2.0504e-05
4.74453e-05
0.000109434
0.000132561
0.000191808
0.000341058
0.000463963
0.000582099
0.000712752
0.000825047
0.00093472
0.00099647
0.00111496
0.00117517
0.00127244
0.0013901
0.00151789
0.00170505
0.00172234
0.00181866
0.00192487
0.00200284
0.00210953
0.00222397
0.00233197
0.00236928
0.0023731
0.00235045
0.00236881
0.00242591
0.00249004
0.00250018
0.00251889
0.0025295
0.00252473
0.00249588
0.00247192
0.00248873
0.00252569
0.00255775
0.00256622
0.00258791
0.00251472
0.00245929
0.00246334
0.00243366
0.0023998
0.0023315
0.00228083
0.00224769
0.00222862
0.00225246
0.00223851
0.00224483
0.00220001
0.00215638
0.00204957
0.00191104
0.00183415
0.00176978
0.00185907
0.00188339
0.0019021
0.0018729
0.00178993
0.00180113
0.00184894
0.00185966
0.00189877
0.00191426
0.00183904
0.00178897
0.00175536
0.00175965
0.00175059
0.00180399
0.00176382
0.00168812
0.00165033
0.00152004
0.00139415
0.00135875
0.00128591
0.0012387
0.00117767
0.00104713
0.000910997
0.000805497
0.000702858
0.000610232
0.000532508
0.000450492
0.000362396
0.000236154
0.000155807
8.02279e-05
9.78708e-05
9.08375e-05
4.99487e-05
-8.22544e-06
-7.41482e-05
-0.000111818
-9.31025e-05
-8.88109e-05
-8.60691e-05
-3.29018e-05
2.21729e-05
3.23057e-05
2.6226e-05
7.77245e-05
9.50098e-05
9.04799e-05
0.000120282
0.000162244
0.000123501
5.90086e-05
4.22001e-05
-4.12464e-05
-5.57899e-05
-0.000143409
-0.000174642
-0.000165462
-0.000275731
-0.000362396
-0.000483513
-0.000626922
-0.000749946
-0.000899911
-0.000973701
-0.00107718
-0.0011729
-0.00129843
-0.00137818
-0.00144339
-0.00152588
-0.00162351
-0.0016712
-0.00170481
-0.00177956
-0.0017705
-0.00177288
-0.00177407
-0.00174963
-0.00173748
-0.00168204
-0.00167465
-0.00162888
-0.00160301
-0.00162888
-0.0015471
-0.00157881
-0.0015682
-0.00150025
-0.00150299
-0.00147247
-0.00143814
-0.00145292
-0.00147104
-0.00160015
-0.00173366
-0.00183189
-0.00192273
-0.00198746
-0.00205147
-0.0021193
-0.00218534
-0.00219512
-0.00227165
-0.00231159
-0.00232375
-0.00242424
-0.00249362
-0.00262332
-0.00270081
-0.00280571
-0.00288391
-0.00292432
-0.00299382
-0.00300324
-0.00301659
-0.00303948
-0.00305247
-0.00309515
-0.00311184
-0.0030725
-0.00305784
-0.00304961
-0.00312304
-0.00307941
-0.00303805
-0.00301027
-0.00292766
-0.00290358
-0.00284016
-0.0027715
-0.0026629
-0.00261402
-0.00258243
-0.00257277
-0.0024941
-0.00253654
-0.0025636
-0.00252378
-0.00259459
-0.00258374
-0.00257337
-0.0025996
-0.00254452
-0.00258362
-0.00267792
-0.00272846
-0.00281775
-0.00291729
-0.00294602
-0.00299573
-0.00307894
-0.00309348
-0.00312245
-0.00318301
-0.00321507
-0.00322068
-0.00330448
-0.00333202
-0.00334108
-0.00334799
-0.00337946
-0.00340784
-0.0033921
-0.00343323
-0.00346375
-0.00343668
-0.00343692
-0.00348032
-0.003456
-0.00344205
-0.00340819
-0.00334799
-0.00334454
-0.00332224
-0.00328577
-0.00327063
-0.00326669
-0.00318885
-0.00312376
-0.0030545
-0.00296009
-0.00287533
-0.0028199
-0.00273728
-0.00267076
-0.00261021
-0.00255156
-0.00253189
-0.00245631
-0.0023948
-0.00230217
-0.00217998
-0.00203264
-0.00185716
-0.00176191
-0.00169921
-0.00168705
-0.00172043
-0.00177085
-0.00182378
-0.00183737
-0.00181973
-0.00170469
-0.00169146
-0.00170958
-0.00167024
-0.00167704
-0.00167763
-0.00168169
-0.00167477
-0.00163007
-0.00163865
-0.00163615
-0.00161159
-0.00162005
-0.00160897
-0.00158656
-0.00157654
-0.0015564
-0.0015564
-0.0015583
-0.0015651
-0.00153649
-0.0015527
-0.00150228
-0.00138104
-0.00142014
-0.00140536
-0.00140131
-0.00142908
-0.00140762
-0.00139558
-0.00145137
-0.0015049
-0.00151324
-0.00157106
-0.00159073
-0.00170338
-0.00175047
-0.00185025
-0.00192583
-0.00197315
-0.00206149
-0.0021677
-0.00231791
-0.00237596
-0.00240445
-0.00241077
-0.00248122
-0.00249994
-0.002527
-0.00266016
-0.00281
-0.00290966
-0.00303161
-0.00313032
-0.00323367
-0.0033133
-0.00334966
-0.00346804
-0.00352383
-0.00353169
-0.00363314
-0.00376594
-0.00388527
-0.00406027
-0.00423193
-0.00447571
-0.00468552
-0.00486505
-0.00498581
-0.0051055
-0.00523865
-0.00539124
-0.00555313
-0.00565076
-0.00586069
-0.0059371
-0.006042
-0.00611842
-0.00622392
-0.00628746
-0.00629914
-0.00635266
-0.00632536
-0.0063411
-0.00636768
-0.00636244
-0.0063889
-0.00633597
-0.00638199
-0.006428
-0.00643241
-0.0064373
-0.00639498
-0.00644398
-0.00645137
-0.00651491
-0.006549
-0.00652504
-0.00660181
-0.00660431
-0.00665557
-0.00676084
-0.00684595
-0.00695598
-0.00706208
-0.00717437
-0.00735462
-0.00751698
-0.00763166
-0.00776589
-0.00784457
-0.00792968
-0.00798476
-0.00804484
-0.00809574
-0.00812125
-0.00821233
-0.00829005
-0.00833821
-0.00842464
-0.00848067
-0.00853312
-0.00858426
-0.00860918
-0.00863385
-0.00862789
-0.00866485
-0.00866747
-0.00868201
-0.00866985
-0.00861716
-0.00865841
-0.00865364
-0.00869
-0.0087347
-0.00881708
-0.00890696
-0.00893605
-0.00898385
-0.00905406
-0.00914156
-0.00920677
-0.00922132
-0.00927854
-0.00934291
-0.0094471
-0.0095166
-0.00958741
-0.00965643
-0.00968993
-0.00971437
-0.00973082
-0.00970697
-0.00969875
-0.009642
-0.00964296
-0.00957572
-0.00943112
-0.00938559
-0.00928164
-0.00914371
-0.00907612
-0.00898957
-0.00889075
-0.00874376
-0.00862408
-0.00840342
-0.00820601
-0.00801432
-0.0078907
-0.00778031
-0.0076431
-0.007581
-0.00743175
-0.00727832
-0.00720561
-0.00709295
-0.00699401
-0.00691044
-0.00686812
-0.0067631
-0.00672162
-0.00669849
-0.00664222
-0.006585
-0.006598
-0.0065062
-0.00644159
-0.00643969
-0.00626743
-0.00624502
-0.00619709
-0.00612247
-0.00613284
-0.00603461
-0.00607479
-0.00605607
-0.00604284
-0.00601995
-0.00589633
-0.00586534
-0.00579631
-0.00570059
-0.00568449
-0.00560081
-0.00559366
-0.00556421
-0.00555336
-0.0055902
-0.00558221
-0.00566363
-0.00565028
-0.00570238
-0.00566161
-0.00569201
-0.00575304
-0.00574195
-0.00581062
-0.00583696
-0.00585282
-0.00580621
-0.0057869
-0.00579548
-0.00572038
-0.00576138
-0.00574231
-0.00569963
-0.00572562
-0.0056684
-0.00567853
-0.00566494
-0.00563502
-0.00556147
-0.00549448
-0.00552225
-0.00545907
-0.00551891
-0.00556827
-0.00554872
-0.00563526
-0.00562215
-0.00570428
-0.00567019
-0.00565076
-0.00569415
-0.00569248
-0.00576437
-0.0057627
-0.0057739
-0.00589883
-0.00591218
-0.00598395
-0.00605381
-0.00606906
-0.00614667
-0.0061146
-0.00609851
-0.00609577
-0.00602484
-0.00604808
-0.00597453
-0.00596428
-0.00592983
-0.00585556
-0.00588882
-0.00587964
-0.00591707
-0.00590777
-0.00596619
-0.00600171
-0.00599015
-0.00596952
-0.00591338
-0.00593603
-0.00598228
-0.00601578
-0.00617838
-0.00628245
-0.00634694
-0.00641882
-0.00640428
-0.00641894
-0.00651193
-0.00660276
-0.00668848
-0.00672436
-0.00678813
-0.0068661
-0.007002
-0.00714672
-0.0072217
-0.00733149
-0.00739324
-0.00743198
-0.0074718
-0.00758719
-0.00761747
-0.00762653
-0.00772703
-0.00786352
-0.00796461
-0.00803912
-0.00808966
-0.00814414
-0.00816071
-0.00821352
-0.0083096
-0.00836515
-0.0084492
-0.00850523
-0.00857234
-0.00862813
-0.00864649
-0.00868726
-0.00871956
-0.00875139
-0.00877082
-0.00879836
-0.00885391
-0.0089134
-0.00900757
-0.00910211
-0.00925148
-0.00932717
-0.00933623
-0.00938022
-0.00940418
-0.00945127
-0.00952923
-0.00957239
-0.00959206
-0.00966799
-0.00975919
-0.00980008
-0.00990081
-0.00985885
-0.00987339
-0.00993538
-0.00995243
-0.00997388
-0.0100187
-0.0100361
-0.0100403
-0.0101107
-0.0101613
-0.0101131
-0.0101049
-0.0100998
-0.0100625
-0.0100219
-0.00999963
-0.0100119
-0.0099771
-0.00995433
-0.00993848
-0.00987089
-0.0098629
-0.00986612
-0.00984502
-0.00985181
-0.00984883
-0.00981343
-0.00979769
-0.00969696
-0.00958955
-0.00953436
-0.00941133
-0.00939608
-0.0093658
-0.00932074
-0.00934827
-0.00937378
-0.00942755
-0.00941348
-0.0093832
-0.00934064
-0.00924683
-0.0092237
-0.00920701
-0.00919712
-0.00920188
-0.00923622
-0.0092926
-0.0093106
-0.00935709
-0.00943565
-0.00949228
-0.00954819
-0.00955403
-0.00958514
-0.00965738
-0.00970852
-0.00971305
-0.00970817
-0.00974381
-0.00976682
-0.00978553
-0.0097791
-0.00975823
-0.00970387
-0.0096817
-0.00967348
-0.00963533
-0.00958395
-0.00956988
-0.00945139
-0.00933731
-0.00915599
-0.00896561
-0.00880253
-0.0086689
-0.00860023
-0.00850403
-0.00837862
-0.00827599
-0.00821936
-0.00814474
-0.00811565
-0.00806797
-0.00802779
-0.00794637
-0.00788152
-0.00791526
-0.00788748
-0.00790226
-0.00800633
-0.00808418
-0.00819027
-0.00826573
-0.00834095
-0.0084089
-0.00848424
-0.00851321
-0.00859284
-0.00867486
-0.00868905
-0.00873232
-0.00872302
-0.00877118
-0.00876427
-0.00873089
-0.00877607
-0.00880325
-0.00881743
-0.00888276
-0.0089258
-0.00893748
-0.00895393
-0.00888371
-0.00884783
-0.00875974
-0.00866175
-0.00868273
-0.00867617
-0.00865364
-0.00871742
-0.00874627
-0.00878716
-0.00883329
-0.00889051
-0.00892973
-0.00886536
-0.00881243
-0.00879788
-0.00875998
-0.00876212
-0.00876045
-0.00876665
-0.00880754
-0.00883365
-0.00886095
-0.00882065
-0.0088222
-0.00886405
-0.00883794
-0.00888407
-0.00888038
-0.0088979
-0.00894892
-0.00895143
-0.00897825
-0.00896931
-0.00897241
-0.00898683
-0.0089432
-0.00890219
-0.00890601
-0.00889874
-0.00894201
-0.00896144
-0.00897026
-0.00900412
-0.00890362
-0.00889075
-0.00883353
-0.00874782
-0.00876737
-0.00873196
-0.00863159
-0.00859714
-0.00855875
-0.00851238
-0.008461
-0.00843942
-0.00850809
-0.0084883
-0.00847757
-0.00841761
-0.00840008
-0.00837135
-0.0083648
-0.00831723
-0.00832593
-0.00835598
-0.0084039
-0.00843167
-0.00846601
-0.00851417
-0.00849342
-0.00855708
-0.00858819
-0.00858092
-0.00861216
-0.00866306
-0.00872087
-0.00879371
-0.00884044
-0.00894201
-0.00899768
-0.00903094
-0.00916374
-0.00926113
-0.00934064
-0.00945675
-0.00948536
-0.0095067
-0.00956702
-0.00956452
-0.00961232
-0.00964952
-0.00978816
-0.00983906
-0.00983608
-0.00990844
-0.00992584
-0.00994015
-0.00998604
-0.0100923
-0.0101402
-0.0101913
-0.010206
-0.0101829
-0.0101838
-0.0101951
-0.0102142
-0.0102621
-0.0102458
-0.0101973
-0.0101452
-0.0100273
-0.00990474
-0.00980127
-0.00976098
-0.0097084
-0.009655
-0.00954998
-0.00943744
-0.0092895
-0.00912893
-0.00895226
-0.00880301
-0.00868702
-0.00856936
-0.00848484
-0.00834858
-0.0081929
-0.00801754
-0.0078572
-0.00775182
-0.0076251
-0.00749481
-0.00747705
-0.00741696
-0.00737119
-0.00733566
-0.0072608
-0.00721502
-0.00715661
-0.00707912
-0.00699794
-0.00692821
-0.0068773
-0.00681067
-0.00672758
-0.00669074
-0.00669682
-0.00671673
-0.00673091
-0.00674129
-0.00677311
-0.00676799
-0.00675428
-0.00672007
-0.00666392
-0.00664473
-0.00666976
-0.00669861
-0.00670004
-0.00670362
-0.00667524
-0.00669718
-0.0067178
-0.00676858
-0.00682402
-0.00686872
-0.00693631
-0.0069437
-0.00696158
-0.00699604
-0.00697005
-0.00697184
-0.00696778
-0.00695348
-0.00692677
-0.00686336
-0.00679624
-0.00676894
-0.00667584
-0.00664759
-0.00656307
-0.00651383
-0.00647235
-0.00635576
-0.00623107
-0.0061053
-0.0060581
-0.00601757
-0.00597107
-0.00597382
-0.00600469
-0.00606775
-0.00609446
-0.00605762
-0.0059818
-0.00591218
-0.00585675
-0.00584531
-0.00589681
-0.00590491
-0.0059166
-0.00596178
-0.00594628
-0.00594115
-0.00597668
-0.00592375
-0.0058887
-0.00591636
-0.00586057
-0.00580502
-0.00578213
-0.00578523
-0.00579989
-0.0057466
-0.00572824
-0.00572467
-0.00555587
-0.00533617
-0.00525475
-0.00512564
-0.00500929
-0.00509131
-0.00517082
-0.00515521
-0.00515306
-0.0051111
-0.00497007
-0.00482035
-0.00468254
-0.00440729
-0.00421906
-0.00406885
-0.00389135
-0.00379705
-0.00361919
-0.0035094
-0.00336838
-0.00323558
-0.00308561
-0.00292492
-0.00274348
-0.00254488
-0.00249493
-0.00242758
-0.00243366
-0.00248373
-0.00243294
-0.00231874
-0.00237942
-0.00237072
-0.00239789
-0.00248015
-0.00257111
-0.00260675
-0.002671
-0.00275075
-0.00289464
-0.0029881
-0.00310838
-0.00315976
-0.00328636
-0.00326526
-0.00327158
-0.00328016
-0.00326085
-0.0032208
-0.00314939
-0.00313687
-0.00297451
-0.0028193
-0.00268924
-0.00258589
-0.00249875
-0.00248146
-0.00235999
-0.00219762
-0.00200272
-0.00185287
-0.00176764
-0.00172734
-0.00172198
-0.00179148
-0.00179577
-0.00175679
-0.00171924
-0.0015949
-0.00152946
-0.00154591
-0.00159216
-0.00175464
-0.00200331
-0.00220013
-0.00231922
-0.00247848
-0.00252068
-0.0025599
-0.00255883
-0.00263774
-0.00269282
-0.00273395
-0.00287282
-0.00295687
-0.00310385
-0.00308359
-0.0031445
-0.00307739
-0.00299895
-0.00299752
-0.00291765
-0.00284195
-0.00271356
-0.00261414
-0.00246346
-0.00235057
-0.00230086
-0.00225246
-0.00215101
-0.00213218
-0.00207007
-0.00206208
-0.00204098
-0.00197244
-0.00190485
-0.00183558
-0.00178087
-0.00174773
-0.00178325
-0.00182092
-0.0018599
-0.00195384
-0.00204968
-0.00210559
-0.00223815
-0.00233877
-0.00249147
-0.00263655
-0.00280333
-0.00286722
-0.00290644
-0.00290799
-0.00302172
-0.00312889
-0.00328863
-0.00349045
-0.00360727
-0.00370932
-0.00377882
-0.00384521
-0.00388527
-0.00391722
-0.0039686
-0.00394249
-0.00391257
-0.00387406
-0.00378942
-0.00382674
-0.00378013
-0.00377131
-0.00380588
-0.00374007
-0.0037868
-0.00373554
-0.00369513
-0.00370896
-0.00365305
-0.00371706
-0.00367188
-0.0036726
-0.00374496
-0.00374663
-0.00388646
-0.00401282
-0.00414348
-0.00434494
-0.00438821
-0.00443983
-0.00450099
-0.00458801
-0.00470185
-0.00472617
-0.00480855
-0.00493729
-0.00506139
-0.00517416
-0.00532901
-0.0054667
-0.0055604
-0.00559402
-0.00562382
-0.00556743
-0.0054909
-0.00545406
-0.00544298
-0.00539219
-0.00538456
-0.00541902
-0.00540245
-0.0053302
-0.00524247
-0.00510895
-0.00501657
-0.00489461
-0.00478351
-0.00466013
-0.00459003
-0.00453877
-0.00447226
-0.00440741
-0.00435555
-0.0043236
-0.00430167
-0.0043025
-0.00431561
-0.00429261
-0.00436056
-0.00437808
-0.00434494
-0.00442386
-0.00442517
-0.00440133
-0.00440753
-0.00441635
-0.00447237
-0.00457942
-0.00468886
-0.00483823
-0.00495005
-0.00496686
-0.00494242
-0.00496721
-0.0048939
-0.00481641
-0.00483704
-0.00481749
-0.0048157
-0.00485957
-0.00480521
-0.0047859
-0.00477195
-0.00474584
-0.00475121
-0.00468934
-0.00466502
-0.00460744
-0.00451279
-0.00440562
-0.00421727
-0.00413203
-0.00410676
-0.00404906
-0.00402379
-0.00399888
-0.00395358
-0.00396538
-0.00394678
-0.00383544
-0.00381124
-0.00372732
-0.00365186
-0.00357568
-0.00343668
-0.00341642
-0.00338089
-0.0033797
-0.00348842
-0.00349391
-0.00358367
-0.00359821
-0.00362825
-0.00362921
-0.00352657
-0.00356555
-0.00352514
-0.00347781
-0.00348818
-0.00341451
-0.00344384
-0.00349545
-0.00349641
-0.00353384
-0.00352943
-0.00355577
-0.0035615
-0.003528
-0.00350904
-0.00345159
-0.00336599
-0.00329399
-0.00327098
-0.00323129
-0.0031209
-0.00310659
-0.00300574
-0.00289869
-0.00282741
-0.00267398
-0.00258219
-0.00248539
-0.00239336
-0.00233686
-0.00228322
-0.00214481
-0.00208187
-0.00195301
-0.00188196
-0.0018152
-0.00172806
-0.00165319
-0.00163436
-0.00155318
-0.00154948
-0.00152326
-0.00153196
-0.00156772
-0.00156891
-0.00165808
-0.00172687
-0.00181079
-0.00193429
-0.00205851
-0.00221717
-0.00233281
-0.00242734
-0.00246811
-0.00251412
-0.00250947
-0.00259984
-0.00266314
-0.00279927
-0.00290704
-0.00297165
-0.00301468
-0.00301361
-0.00299478
-0.00292993
-0.00297689
-0.0029372
-0.00291562
-0.00288224
-0.00280249
-0.00275493
-0.0027287
-0.00268531
-0.00261521
-0.00267875
-0.00261295
-0.00259387
-0.0025841
-0.00257409
-0.00252271
-0.00251317
-0.00254166
-0.0024811
-0.00251126
-0.00251591
-0.00259805
-0.00261271
-0.00267375
-0.00277352
-0.00284874
-0.0029186
-0.00296235
-0.00305927
-0.00308514
-0.00315225
-0.0031544
-0.00314224
-0.00322711
-0.00325513
-0.00340438
-0.00350571
-0.00363863
-0.00377882
-0.00385427
-0.00399435
-0.00402272
-0.00401366
-0.00404048
-0.00405073
-0.00408518
-0.00411546
-0.00409055
-0.0040704
-0.00414419
-0.00416112
-0.004125
-0.00415826
-0.00422275
-0.00423646
-0.00423491
-0.00424039
-0.00416028
-0.00416982
-0.00417042
-0.00410962
-0.00417924
-0.00424552
-0.0043
-0.00440049
-0.004462
-0.0045445
-0.00464439
-0.00476015
-0.00484562
-0.00491333
-0.00499845
-0.0050739
-0.00514734
-0.00531578
-0.00544643
-0.00554705
-0.00571859
-0.00581956
-0.0059092
-0.00609827
-0.0061568
-0.00625134
-0.00639534
-0.00650167
-0.00660527
-0.00668204
-0.0067445
-0.00676382
-0.00686681
-0.00689375
-0.00692606
-0.00698578
-0.00698817
-0.007061
-0.00709057
-0.00716078
-0.00723803
-0.00720477
-0.00725043
-0.00727153
-0.00724494
-0.00719583
-0.0072099
-0.0072453
-0.00733006
-0.00745833
-0.00751269
-0.00768125
-0.00780809
-0.00786054
-0.00787437
-0.00790346
-0.00797629
-0.00795996
-0.00792623
-0.00793016
-0.00791252
-0.0078814
-0.00787914
-0.00792634
-0.00788581
-0.00789356
-0.00787675
-0.00781322
-0.00775516
-0.00767469
-0.00756276
-0.00743806
-0.00737393
-0.00733316
-0.007303
-0.00729251
-0.00720572
-0.00712276
-0.00703382
-0.00694847
-0.00684512
-0.00676584
-0.00671041
-0.0066123
-0.00655925
-0.0065093
-0.00643039
-0.00636029
-0.00633538
-0.00627744
-0.00624144
-0.00618005
-0.00611711
-0.00603652
-0.00600624
-0.00594079
-0.00586712
-0.00583565
-0.00576603
-0.00563395
-0.00557828
-0.00552368
-0.00544536
-0.00537169
-0.00527
-0.00519311
-0.00510895
-0.00496244
-0.00483775
-0.00470269
-0.00460148
-0.0045346
-0.00435507
-0.00426054
-0.00411904
-0.00398612
-0.00395811
-0.00384891
-0.0038265
-0.00381386
-0.00365663
-0.00357842
-0.00351107
-0.00335586
-0.00320959
-0.00311995
-0.00295663
-0.00287187
-0.00274384
-0.00266826
-0.00260842
-0.00250947
-0.0024637
-0.00234461
-0.00231051
-0.00225091
-0.00216413
-0.0021143
-0.00207412
-0.00205481
-0.0020293
-0.00206196
-0.00206649
-0.00212133
-0.00208235
-0.00215268
-0.0021677
-0.00219405
-0.00221145
-0.00215971
-0.00221264
-0.0021621
-0.00212455
-0.00210273
-0.00206411
-0.00204003
-0.00198829
-0.00192678
-0.00195312
-0.0019021
-0.00186479
-0.00189757
-0.00184524
-0.00183237
-0.00177622
-0.00175357
-0.00168359
-0.00165164
-0.00161433
-0.00162888
-0.00156629
-0.00155795
-0.00156569
-0.0015794
-0.00161099
-0.00163805
-0.00165987
-0.00162876
-0.0015645
-0.00158584
-0.00154948
-0.00152481
-0.00158751
-0.00161386
-0.00168991
-0.0017277
-0.00178659
-0.00178242
-0.00179636
-0.00174642
-0.00169468
-0.00164282
-0.00163507
-0.0016278
-0.00168693
-0.00173759
-0.00177109
-0.00174439
-0.00174093
-0.0017246
-0.00174487
-0.00174904
-0.00170326
-0.00177324
-0.00175035
-0.00182307
-0.00188339
-0.00198221
-0.00200665
-0.00212145
-0.00216937
-0.00219536
-0.00222313
-0.00220096
-0.00217927
-0.00216329
-0.00223565
-0.00223327
-0.00227284
-0.00224662
-0.00223815
-0.00218248
-0.0021311
-0.00214195
-0.00203478
-0.00201738
-0.00195587
-0.00191092
-0.00181854
-0.00178599
-0.00169182
-0.00162768
-0.00162077
-0.00157166
-0.00156605
-0.00152826
-0.0015136
-0.00147402
-0.00148404
-0.00147557
-0.00150347
-0.00154006
-0.00153291
-0.00156021
-0.00160217
-0.00156724
-0.00161326
-0.00172937
-0.00182021
-0.00185275
-0.00198328
-0.00201845
-0.00212717
-0.00226378
-0.00233901
-0.00242436
-0.00246394
-0.00254583
-0.0025655
-0.00262368
-0.00268948
-0.00267804
-0.00278473
-0.00289249
-0.00299168
-0.00308704
-0.00307429
-0.00311172
-0.00314248
-0.00311255
-0.003124
-0.00309479
-0.00305712
-0.00304163
-0.00304604
-0.0031352
-0.00316942
-0.00318575
-0.00325525
-0.00327611
-0.00325525
-0.00324667
-0.00319159
-0.00323856
-0.00326812
-0.00325334
-0.00334358
-0.00331497
-0.00330007
-0.00333142
-0.00334668
-0.00336015
-0.00340331
-0.00340569
-0.00340772
-0.0034169
-0.00335658
-0.00336611
-0.0033561
-0.00338745
-0.00337803
-0.0033772
-0.00337851
-0.0033828
-0.00336754
-0.00325227
-0.00329912
-0.00327837
-0.00324202
-0.00329518
-0.00323546
-0.00312781
-0.0030551
-0.00289857
-0.00284505
-0.00278234
-0.00264251
-0.00260353
-0.00248682
-0.00234818
-0.00220644
-0.00206614
-0.00194132
-0.00176632
-0.00169361
-0.00159657
-0.00148821
-0.00141108
-0.00136447
-0.00130749
-0.00129116
-0.00119817
-0.00118661
-0.00109041
-0.000994682
-0.00102663
-0.00106728
-0.00114667
-0.0012939
-0.00141215
-0.0015142
-0.00158918
-0.00170028
-0.00175333
-0.00172889
-0.00184309
-0.00194073
-0.00204861
-0.00210893
-0.00218701
-0.00217688
-0.00220692
-0.00230193
-0.00232053
-0.00239444
-0.00241399
-0.00240207
-0.00237417
-0.00235105
-0.00236607
-0.00241971
-0.00249124
-0.0025034
-0.00252807
-0.00244021
-0.00237858
-0.00250494
-0.0025332
-0.00260031
-0.00272048
-0.00278401
-0.00282168
-0.00280631
-0.00285304
-0.00291741
-0.00297689
-0.00312924
-0.00323355
-0.00330639
-0.00341094
-0.00346363
-0.00351
-0.00358045
-0.00364971
-0.00366902
-0.00367928
-0.0037173
-0.00373197
-0.00378752
-0.00382173
-0.00384593
-0.00389802
-0.00390637
-0.00394464
-0.00385749
-0.00379229
-0.00376487
-0.0037185
-0.00371206
-0.00367498
-0.00362575
-0.00362086
-0.00360298
-0.00347495
-0.00339532
-0.00333452
-0.0032357
-0.00324416
-0.00316155
-0.00307178
-0.00304675
-0.00300074
-0.00295901
-0.00290108
-0.00277483
-0.002689
-0.00256002
-0.00249839
-0.00249732
-0.0024153
-0.00243187
-0.00251925
-0.00249386
-0.00254321
-0.00249207
-0.00243425
-0.00245237
-0.00235426
-0.00238323
-0.00234163
-0.00235569
-0.00248361
-0.00247228
-0.00255263
-0.00254333
-0.00251853
-0.00248551
-0.00237381
-0.00228822
-0.00215089
-0.00214553
-0.00209284
-0.00204599
-0.00206077
-0.00201631
-0.00199676
-0.00185931
-0.00176978
-0.00168252
-0.00158095
-0.00147581
-0.00139761
-0.00140691
-0.00134373
-0.00133598
-0.00123417
-0.00126648
-0.00121415
-0.00120521
-0.0012573
-0.00135028
-0.00137162
-0.00144994
-0.00148511
-0.00152659
-0.00155818
-0.00163984
-0.00172031
-0.00169528
-0.00176406
-0.00179279
-0.00184464
-0.00179672
-0.00181258
-0.00177121
-0.0018189
-0.00186932
-0.00180495
-0.00180268
-0.00168383
-0.00157046
-0.00145864
-0.00140357
-0.00122225
-0.00109839
-0.000941157
-0.000813842
-0.00071919
-0.000620484
-0.000512362
-0.000394106
-0.00027597
-0.000124931
1.81198e-05
0.000112295
0.00020659
0.000229359
0.000224233
0.000253677
0.000185013
0.000186682
0.000201702
0.000160694
0.000131011
0.000154018
0.00014317
0.000106573
5.4121e-05
3.1352e-05
-5.6386e-05
-7.96318e-05
-0.000128508
-0.00022912
-0.00018847
-0.000177383
-0.00018537
-0.000187397
-0.000233889
-0.000229359
-0.000208735
-0.00017786
-0.000116229
-2.8491e-05
5.48363e-05
0.000130773
0.000150561
0.000208735
0.000291944
0.000312567
0.000384688
0.000449419
0.000521064
0.000533342
0.000584006
0.000650764
0.000625253
0.000663042
0.000726104
0.000757456
0.000783086
0.000761032
0.000751734
0.000670791
0.00061214
0.000514507
0.000419855
0.000368714
0.000363469
0.000271082
0.000177264
9.83477e-05
-5.38826e-05
-0.000151396
-0.000314474
-0.000500798
[truncated: 402,813+ more rows]
